# Supplementary material for: Characterization of the Complete Mitochondrial Genome and Phylogenetic Analyses of Eurytrema coelomaticum (Trematoda: Dicrocoeliidae)
Source: Genes (Basel). 2023 Dec 11;14(12):2199. doi: 10.3390/genes14122199 (PMC10743053; doi:10.3390/genes14122199)
Supplement: Supplementary file 1 [file genes-14-02199-s001.zip › Table S1.xlsx]

## Sheet: Table S1
Table S1 The 59 mt genomes of nt database that were used for the present paper
ID	Organism	Order	Suborder	Superfamily	Family	Genus	Length	AT%
NC_002544.1	Schistosoma japonicum	Diplostomida	Diplostomata	Schistosomatoidea	Schistosomatidae	Schistosoma	14085	71
NC_002545.1	Schistosoma mansoni	Diplostomida	Diplostomata	Schistosomatoidea	Schistosomatidae	Schistosoma	14415	68.5
NC_009680.1	Trichobilharzia regenti	Strigeidida	Diplostomata	Schistosomatoidea	Schistosomatidae	Trichobilharzia	14838	68.5
NC_027082.1	Clinostomum complanatum	Diplostomida	Diplostomata	Clinostomoidea	Clinostomidae	Clinostomum	13796	64.3
NC_039780.1	Cyathocotyle prussica	Diplostomida	Diplostomata	Diplostomoidea	Cyathocotylidae	Cyathocotyle	13665	65.3
NC_044643.1	Postharmostomum commutatum	Diplostomida	Diplostomata	Brachylaimoidea	Brachylaimidae	Postharmostomum	13799	64.8
NC_049068.1	Diplostomum ardeae	Diplostomida	Diplostomata	Diplostomoidea	Diplostomidae	Diplostomum	14037	67.5
NC_059570.1	Apharyngostrigea pipientis	Diplostomida	Diplostomata	Diplostomoidea	Strigeidae	Apharyngostrigea	14348	68
KM111525.1	Hypoderaeum sp. Hubei-2014	Plagiorchiida	Echinostomata	Echinostomatoidea	Echinostomatidae	Hypoderaeum	14180	61.4
MG792058.1	Acanthoparyphium sp. WAK-2018	Plagiorchiida	Echinostomata	Echinostomatoidea	Himasthlidae	Acanthoparyphium	14191	61.8
NC_002546.1	Fasciola hepatica	Plagiorchiida	Echinostomata	Echinostomatoidea	Fasciolidae	Fasciola	14462	62.2
NC_030518.1	Echinochasmus japonicus	Plagiorchiida	Echinostomata	Echinostomatoidea	Echinochasmidae	Echinochasmus	15865	61.5
NC_030528.1	Fasciolopsis buski	Plagiorchiida	Echinostomata	Echinostomatoidea	Fasciolidae	Fasciolopsis	14833	65.1
NC_037150.1	Artyfechinostomum sufrartyfex	Plagiorchiida	Echinostomata	Echinostomatoidea	Echinostomatidae	Artyfechinostomum	14567	62.6
NC_042722.1	Uvitellina sp. SSS-2019	Plagiorchiida	Echinostomata	Echinostomatoidea	Cyclocoelidae	Uvitellina	14217	66
NC_044135.1	Tracheophilus cymbius	Plagiorchiida	Echinostomata	Echinostomatoidea	Cyclocoelidae	Tracheophilus	13760	62.8
NC_046395.1	Echinostoma revolutum	Plagiorchiida	Echinostomata	Echinostomatoidea	Echinostomatidae	Echinostoma	15714	61.7
NC_067751.1	Echinoparyphium aconiatum	Plagiorchiida	Echinostomata	Echinostomatoidea	Echinostomatidae	Echinoparyphium	14865	64.3
NC_071767.1	Morishitium polonicum	Plagiorchiida	Echinostomata	Echinostomatoidea	Cyclocoelidae	Morishitium	14083	68.2
NC_008815.1	Gyrodactylus salaris	Gyrodactylida	Gyrodactyliata	Gyrodactylidea	Gyrodactylidae	Gyrodactylus	14790	62.5
MW846232.1	Parasaccocoelium mugili	Plagiorchiida	Haploporata	Haploporoidea	Haploporidae	Parasaccocoelium	14021	67.8
NC_065771.1	Carassotrema koreanum	Plagiorchiida	Haploporata	Haploporoidea	Haploporidae	Carassotrema	13965	59.7
NC_049873.1	Azygia hwangtsiyui	Plagiorchiida	Hemiurata	Hemiuroidea	Azygiidae	Azygia	13973	59.6
NC_082541.1	Azygia robusta	Plagiorchiida	Hemiurata	Hemiuroidea	Azygiidae	Azygia	13857	57.4
MK238506.1	Amphimerus sp. JM-2019	Opisthorchiida	Opisthorchiata	Opisthorchiidea	Opisthorchiidae	Amphimerus	15151	60.8
NC_011127.2	Opisthorchis felineus	Opisthorchiida	Opisthorchiata	Opisthorchiidea	Opisthorchiidae	Opisthorchis	14277	59.8
NC_012147.2	Clonorchis sinensis	Opisthorchiida	Opisthorchiata	Opisthorchiidea	Opisthorchiidae	Clonorchis	13875	60.2
NC_022433.1	Haplorchis taichui	Opisthorchiida	Opisthorchiata	Opisthorchiidea	Heterophyidae	Haplorchis	15130	59.3
NC_023249.1	Metagonimus yokogawai	Plagiorchiida	Opisthorchiata	Opisthorchiidea	Heterophyidae	Metagonimus	15258	55.7
NC_028008.1	Metorchis orientalis	Plagiorchiida	Opisthorchiata	Opisthorchiidea	Opisthorchiidae	Metorchis	13834	60.6
NC_063968.1	Cryptocotyle lingua	Opisthorchiida	Opisthorchiata	Opisthorchiidea	Heterophyidae	Cryptocotyle	13983	65.6
NC_023095.1	Paramphistomum cervi	Plagiorchiida	Pronocephalata	Paramphistomoidea	Paramphistomidae	Paramphistomum	14014	63.4
NC_027112.1	Ogmocotyle sikae	Plagiorchiida	Pronocephalata	Pronocephaloidea	Notocotylidae	Ogmocotyle	14307	66.5
NC_027271.1	Calicophoron microbothrioides	Plagiorchiida	Pronocephalata	Paramphistomoidea	Paramphistomidae	Calicophoron	14028	65.3
NC_027833.1	Gastrothylax crumenifer	Plagiorchiida	Pronocephalata	Paramphistomoidea	Gastrothylacidae	Gastrothylax	14801	63.5
NC_027958.1	Explanatum explanatum	Plagiorchiida	Pronocephalata	Paramphistomoidea	Paramphistomidae	Explanatum	13968	64.9
NC_028001.1	Fischoederius elongatus	Plagiorchiida	Pronocephalata	Paramphistomoidea	Gastrothylacidae	Fischoederius	14120	63.9
NC_028071.1	Orthocoelium streptocoelium	Plagiorchiida	Pronocephalata	Paramphistomoidea	Paramphistomidae	Orthocoelium	13800	64.5
NC_030530.1	Homalogaster paloniae	Plagiorchiida	Pronocephalata	Paramphistomoidea	Gastrodiscidae	Homalogaster	15987	66
NC_059797.1	Notocotylus intestinalis	Plagiorchiida	Pronocephalata	Pronocephaloidea	Notocotylidae	Notocotylus	14317	67.6
NC_067546.1	Diplodiscus japonicus	Plagiorchiida	Pronocephalata	Paramphistomoidea	Diplodiscidae	Diplodiscus	14210	62.2
KX943544.1	Paragonimus westermani	Plagiorchiida	Troglotremata	Troglotrematidea	Troglotrematidae	Paragonimus	15005	54.6
NC_067029.1	Paragonimus skrjabini miyazakii	Plagiorchiida	Troglotremata	Troglotrematidea	Troglotrematidae	Paragonimus	17591	60.5
KP241855.1	Eurytrema pancreaticum	Plagiorchiida	Xiphidiata	Gorgoderoidea	Dicrocoeliidae	Eurytrema	15031	62.4
MK641809.1	Plagiorchis maculosus	Plagiorchiida	Xiphidiata	Plagiorchioidea	Plagiorchiidae	Plagiorchis	14124	65.2
MK685271.1	Brachylecithum sp. PakAb2	Plagiorchiida	Xiphidiata	Gorgoderoidea	Dicrocoeliidae	Brachylecithum	13275	62.5
MK685273.1	Brachydistomum sp. PakPr2	Plagiorchiida	Xiphidiata	Gorgoderoidea	Dicrocoeliidae	Brachydistomum	13353	63.1
MW334948.1	Tanaisia sp. SS-2020	Plagiorchiida	Xiphidiata	Microphalloidea	Eucotylidae	Tanaisia	13953	56.7
MZ099629.1	Glypthelmins quieta	Plagiorchiida	Xiphidiata	Plagiorchioidea	Glypthelminthidae	Glypthelmins	14441	61.7
MZ343610.1	Haematoloechus sp. CW13H	Plagiorchiida	Xiphidiata	Plagiorchioidea	Haematoloechidae	Haematoloechus	15718	68.9
NC_025279.1	Dicrocoelium chinensis	Plagiorchiida	Xiphidiata	Gorgoderoidea	Dicrocoeliidae	Dicrocoelium	14917	62.1
NC_025280.1	Dicrocoelium dendriticum	Plagiorchiida	Xiphidiata	Gorgoderoidea	Dicrocoeliidae	Dicrocoelium	14884	62.2
NC_029757.1	Brachycladium goliath	Plagiorchiida	Xiphidiata	Allocreadioidea	Brachycladiidae	Brachycladium	15229	55.6
NC_048467.1	Lyperosomum longicauda	Plagiorchiida	Xiphidiata	Gorgoderoidea	Dicrocoeliidae	Lyperosomum	14567	62.1
NC_050918.1	Prosthogonimus cuneatus	Plagiorchiida	Xiphidiata	Microphalloidea	Prosthogonimidae	Prosthogonimus	14829	64.5
NC_057537.1	Tamerlania zarudnyi	Plagiorchiida	Xiphidiata	Microphalloidea	Eucotylidae	Tamerlania	16188	60.6
NC_071963.1	Plagiorchis elegans	Plagiorchiida	Xiphidiata	Plagiorchioidea	Plagiorchiidae	Plagiorchis	14421	68.1
OK662969.1	Orientocreadium sp. HS	Plagiorchiida	Xiphidiata	Plagiorchioidea	Orientocreadiidae	Orientocreadium	14083	63.7
ON297668	Eurytrema coelomaticum	Plagiorchiida	Xiphidiata	Gorgoderoidea	Dicrocoeliidae	Eurytrema	15831	62.5
Note: Classification according to the NCBI taxonomy and Olson et al . ( 2003 )
Olson, P. D., Cribb, T. H., Tkach, V. V., Bray, R. A., and Littlewood, D. T. J. (2003). Phylogeny and classification of the Digenea (Platyhelminthes: Trematoda). Int. J. Parasitol. 33, 733–755. doi: 10.1016/S0020-7519(03)00049-3
